# Supplementary material for: Successful Preventive Treatment of Oncogenic Transforming HPV Infections in Low-Grade Cytology (ASC-US/LSIL) Patients with an Adsorptive and Antioxidant Vaginal Gel
Source: J Clin Med. 2023 Jun 20;12(12):4142. doi: 10.3390/jcm12124142 (PMC10299567; doi:10.3390/jcm12124142)
Supplement: Supplementary file 1 [file jcm-12-04142-s001.zip]

Archive with 1 entries (1 files):
- jcm-2432094-supplementary.pdf
